# Supplementary material for: Comparison of Neoadjuvant Chemotherapy Efficiency in Advanced Ovarian Cancer Patients Treated With Paclitaxel Plus Carboplatin and Intraperitoneal Bevacizumab vs. Paclitaxel With Carboplatin
Source: Front Med (Lausanne). 2022 Mar 9;9:807377. doi: 10.3389/fmed.2022.807377 (PMC8959569; doi:10.3389/fmed.2022.807377)
Supplement: Supplementary file 1 [file Table_1.XLSX]

## Sheet: Sheet1
TC									TCB
Before chemtherapy-1			Befor chemtherapy-2			pre-operation			Before chemtherapy-1			Befor chemtherapy-2			Before chemtherapy-1
CA125	Ascites(ml)		CA125	Ascites(ml)		CA125	Ascites(ml)		CA125	Ascites(ml)		CA125	Ascites(ml)		CA125	Ascites(ml)
1024.5	3000		950	1500		870	800		1200	2000		756	800		320	＜100
862.5	2600		802.1	1000		780	500		960	1800		523.5	1000		231.2	＜100
345	1800		300	800		250	500		400	2400		265	1200		100.2	500
2012	2000		1988	1000		1760.2	600		2200	3000		1220	1200		620	600
3050	2400		2900	1400		2500	1000		2800	2500		2020.6	1600		1265	800
864.8	2000		800	1500		560	800		960.5	2800		556.5	1200		253.6	600
1452.5	2500		1230.5	1500		1187	600		1500	1600		866.4	800		550	400
1200	3000		1020	1800		980	800		1280	2000		724	800		421	＜100
1864.5	3000		1326.5	2000		1180.5	1200		1660	1800		955	1000		430.2	500
561.4	2400		500	1800		398.9	1000		600.5	1500		400	800		152
520	1600		483	1000		440	1000		480.2	1600		362	600		120
840.8	1500		800	800		654	600		1020	3800		800	2500		652	1200
1208.5	2000		1150	1500		1050	1200		1240	2000		884	1200		436	600
920.6	1800		900	1000		752	1200		980	2500		552.5	1000		231	＜100
1200	2000		1020	1000		980	1000		1054	2800		668.5	1500		423.5	800
1546.9	2500		1400.5	1500		1200	800		1408	3000		886	1800		462	1000
1846.4	2000		1650.2	1200		1465	800		1680.8	2800		1000.6	1500		510.2	500
508	1500		320	600		250	400		623	2600		452	1200		152	＜100
694	1000		423	800		235	200		688	1500		355.5	800		187	＜100
702	2000		410	600		234	200		724	1800		506	600		210.5	＜100
2080.8	3000		2000.5	1500		1830	1000		2000.5	3000		1550	1800		826.5	800
3014.6	2800		2950	1600		2735.2	1000		3010.6	3000		1506.5	2000		798.6	1200
286.5	3000		200.2	2000		173.6	1200		405	2400		206	1000		98	500
780	3200		700	1200		620	600		745	2000		440.6	1200		331.2	400
964.9	2600		900.2	1800		789.5	600		1000.5	1800		556	1000		332.5	＜100
1568.9	2800		1356.5	1400		1253.4	800		1680.9	2800		735.5	800		436	＜100
1432.8	2000		1320.5	1800		1198.9	1000		1569	2800		778	1600		312	800
1306.4	2500		1253.5	1500		1123.5	1200		1420	2000		665	800		410.8	400
1876.4	2000		1652.8	1000		1468.9	800		1998.9	2000		1000.6	1000		468.5	600
986.2	1600		963.6	600		900.8	500		1106	3200		665	1800		236.4	1200
850.4	1800		825	800		785	600		812	2500		336.6	800		283.1	400
760.4	2000		700.5	1600		612	1000		824	2000		660.5	800		360.5	＜100
105.2	2200		98	800		78	200		105	1800		98	1000		40	＜100
468.1	2500		400	500		310	500		512	1500		220.6	600		165	＜100
1607.2	1800		1530.2	800		1356	900		1608	2500		886.5	1200		550.6	800
876.5	1600		800.5	1000		685.9	800		998	3000		550	1600		310.5	500
1356.8	3000		1235.8	2600		1120.5	1500		1268.8	3500		1000.6	1800		880	1000
1400	2500		1300	1500		1125	1200		1420	2400		880.6	1200		780	800
683.7	1800		510.5	1000		465.5	600		693.7	2600		468	1200		400	800
808.7	2000		723	1000		700	800		902.5	2200		506.6	800		226.5	＜100
TC				TCB
operation time(h)		Bleeding(ml)		operation time(h)		Bleeding(ml)
4		600		3		500
3.5		650		3		500
3.8		600		3		500
4.5		1000		4		750
5		1200		5		1000
3		500		3		500
4.5		1000		4		750
5		800		3.5		600
5.5		1500		4.5		1000
4		1000		3.5		600
3.6		800		3		500
4		1200		3.5		650
3.8		600		3.4		600
3.5		650		3		450
3.5		700		3		450
5.5		1500		4.5		1200
4		1200		3.5		600
3.6		600		3		500
3.5		500		3		350
3.2		400		3		300
5		1200		3.5		600
4		800		3		450
4		750		3		600
3.8		600		3		500
4.2		850		3		550
5.5		1800		3.5		1200
6		1850		4		1200
4.1		1000		3.8		800
4		850		3.6		600
5.5		1650		4.2		950
4.1		750		3.6		600
3.8		500		3		300
4		650		3.4		420
4.1		500		3.8		500
4.5		850		3.6		550
5		1200		4		850
6		2000		5		1500
5.5		1600		4.5		1000
4.8		1550		3.5		800
3.9		600		3		450
TC									TCB
satisfaction		dissatisfaction(1-2cm)			dissatisfaction(＞2cm)				satisfaction		dissatisfaction(1-2cm)			dissatisfaction(＞2cm)
1									1
1									1
1									1
									1
									1
1									1
									1
1									1
1					1				1					1
1									1
1									1
		1									1
1									1
1									1
1									1
		1			1						1
									1
1									1
1									1
1									1
									1
1									1
1									1
1									1
1									1
									1
					1									1
1									1
1									1
		1									1
1									1
1									1
									1
1									1
1									1
									1
					1									1
		1									1
1									1
1									1
Table 1
TC						TCB													table 1 Demographic and clinical features of ovarian cancer subjects.
age	tumor type		FIGO Stage			age	tumor tupe		FIGO Stage
52	浆液性Serous carcinoma		IIIc			58	内膜样Endometrioid carcinoma			IIIc									Variable	TC groups			TCB groups
46	浆液性Serous carcinoma		IIIc			56	浆液性Serous carcinoma			IV										No.	n (%)		No.		n (%)
38	浆液性Serous carcinoma		IIIc			64	粘液性Mucinous carcinoma			IIIc									Age	23	57.5	18			45
60	浆液性Serous carcinoma		IIIc			70	浆液性Serous carcinoma			IIIc									≤55
72	粘液性Mucinous carcinoma		IV			48	透明细胞Clear cell carcinoma			IIIc									> 55	17	42.5	22			55
48	内膜样Endometrioid carcinoma		IIIc			62	浆液性Serous carcinoma			IIIc									Tumor type
57	浆液性serous carcinoma		IIIc			45	浆液性Serous carcinoma			IIIc									Serous carcinoma	25	62.5	28		70
50	透明细胞Clear cell carcinoma		IIIc			54	浆液性Serous carcinoma			IIIc									Mucinous carcinoma	3	7.5	2		5
56	浆液性serous carcinoma		IIIc			52	内膜样Endometrioid carcinoma			IV									Endometrioid carcinoma	8	20	7		17.5
52	内膜样Endometrioid carcinoma		IIIc			55	浆液性Serous carcinoma			IIIc									Clear cell carcinoma	4	10	3		7.5
68	浆液性serous carcinoma		IIIc			67	浆液性Serous carcinoma			IIIc									FIGO Stage
64	粘液性Mucinous carcinoma		IV			60	浆液性Serous carcinoma			IV									IIIc	33	82.5	32		80
42	浆液性serous carcinoma		IIIc			44	浆液性Serous carcinoma			IIIc									IV	7	17.5	8		20
56	浆液性Endometrioid carcinoma		IIIc			50	透明细胞Clear cell carcinoma			Iv
54	浆液性serous carcinoma		IV			40	浆液性Serous carcinoma			IIIc
50	内膜样Endomertrioid carcinoma		IIIc			55	浆液性Serous carcinoma			IIIc
48	浆液性serous carcinoma		IIIc			63	浆液性Serous carcinoma			IIIc
44	浆液性serous carcinoma		IIIc			71	内膜样Endometrioid carcinoma			IIIc
49	透明细胞Clear cell carcinoma		IIIc			50	浆液性Serous carcinoma			IIIc
62	内膜样Endometrioid carcinoma		IIIc			55	浆液性Serous carcinoma			IIIc
70	浆液性serous carcinoma		IV			58	内膜样Endometrioid carcinoma			IV
58	浆液性Serous carcinoma		IIIc			42	浆液性Serous carcinoma			IIIc
56	内膜样Endomertrioid carcinoma		IIIc			44	浆液性Serous carcinoma			IIIc
60	浆液性serous carcinoma		IIIc			56	浆液性Serous carcinoma			IIIc
66	浆液性serous carcinoma		IIIc			78	内膜样Endomertrioid carcinoma			IIIc
69	内膜样Endometrioid carcinoma		IV			76	浆液性Serous carcinoma			IIIc
54	浆液性serous carcinoma		IV			55	浆液性Serous carcinoma			IV
55	浆液性serous carcinoma		IIIc			62	浆液性Serous carcinoma			IIIc
58	粘液性Mucinous carcinoma		IIIc			65	内膜样Endometrioid carcinoma			IIIc
74	浆液性serous carcinoma		IIIc			58	浆液性Serous carcinoma			IV
53	透明细胞Clear cell carcinoma		IIIc			42	浆液性Serous carcinoma			IIIc
55	浆液性Serous carcinoma		IIIc			39	浆液性Serous carcinoma			IIIc
48	浆液性serous carcinoma		IIIc			55	透明细胞Clear cell carcinoma			IIIc
52	透明细胞Clear cell carcinoma		IIIc			66	浆液性Serous carcinoma			IIIc
55	将液性serous carcinoma		IIIc			70	浆液性Serous carcinoma			IV
60	内膜样Endometrioid carcinoma		IIIc			58	粘液性Mucinous carcinoma			IIIc
51	浆液性serous carcinoma		IV			64	浆液性Serous carcinoma			IIIc
38	浆液性serous carcinoma		IIIc			73	浆液性Serous carcinoma			IIIc
50	浆液性serous carcinoma		IIIc			51	内膜样Endometrioid carcinoma			IIIc
54	内膜样Endometrioid carcinoma		IIIc			59	浆液性Serous carcinoma			IIIc
Table 2														Table2. Cytoreductive surgery of ovarian cancer subjects.
	TC						TCB							Variable	TC groups			TCB groups		OR
case	手术并发症(operation complication)					case	手术并发症(operation complication)								No.	n (%)		No.	n (%)	(95% CI)*
1						1		满意减瘤（satisfaction)		残余肿瘤1-2cm(unsatisfaction)		＞2cm		Complication
2						2		1						Abdominal distension	13	32.5		9	22.5
3						3		1												1.675(1.523-1.827)
4	发热、腹胀(fever，abdominal distensior)					4		1
5	低蛋白血症、腹胀、伤口感染(hypoproteinemia,abdominal,woud infection)					5	低蛋白血症、腹胀(hypoproteinemia,abdominal distensior)	1						Fever	5	12.5		2	5	1.913(1.849-1.976)
6						6		1
7	发热、腹胀(fever，abdominal distensior)					7	腹胀(abdominal distensior)	1						Hypoproteinemia	13	32.5		9	22.5	1.725(1.625-1.825)
8						8		1
9	腹胀、低蛋白血症、发热、贫血(abdominal distensior,hypoproteinemia,fever)					9	腹胀、低蛋白血症、贫血(abdominal distensior,hypoproteinemia)	1						Wound infection	3	7.5		1	2.5	1.950（1.901-1.999）
10						10		1				1		Cytoreductive surgery
11						11		1						Satisfaction	25	62.5		35
12	腹胀、低蛋白血症(abdominal distensior,hypoproteinemia)					12		1											87.5	1.250(1.153-1.347)
13						13				1
14						14		1						Unsatisfaction	15	37.5		5		1.750(1.653-1.847)
15						15		1											12.5
16	炎性肠梗阻、低蛋白血症、贫血					16	腹胀、低蛋白血症、贫血	1						1-2 cm	11	27.5		3
17	低蛋白血症、腹胀					17				1									7.5	1.825(1.740-1.910)
18						18		1						> 2 cm	4	10		2
19						19		1											5	1.925(1.866-1.984)
20						20		1
21	腹胀、低蛋白血症					21		1
22						22		1
23						23		1
24						24		1
25						25		1
26	腹胀、低蛋白血症、伤口感染、贫血、发热					26	腹胀、低蛋白血症、贫血、发热	1
27	腹胀、低蛋白血症、贫血					27	腹胀、低蛋白血症、贫血	1
28						28						1
29						29		1
30	腹胀、低蛋白血症、贫血					30	腹胀、低蛋白血症、贫血	1
31						31				1
32						32		1
33						33		1
34						34		1
35						35		1
36	低蛋白血症					36		1
37	腹胀、低蛋白血症、伤口感染、贫血、发热					37	腹胀、低蛋白血症、伤口感染、贫血、发热	1
38	腹胀、低蛋白血症、贫血					38	腹胀、低蛋白血症、贫血					1
39	腹胀、低蛋白血症、贫血					39	低蛋白血症、			1
40						40		1
								1
Table 3	TC
case	Gastrointestinal reaction	Granulocytopenia	Trombocytopenia	Fever	Liver dysfunction	Nervous system	Renal dysfunction	hypertension	Bowel perforation
1													Tble 3. chemotherapy complications of ovarian cancer subjects.
2													complications	TC groups				TCB groups
3	1	1	1																	OR
4						1								No.	n(%)			No.	n (%)	(95% CI)*
5													Gastrointestinal reaction	12	62.5			14	82.5
6	1																			1.675(1.570-1.780)
7													Granulocytopenia	8	37.5			7	17.5
8	1																			1.813(1.725-1.900)
9
10					1								Trombocytopenia	6	27.5			8	10	1.825(1.740-1.910)
11
12	1	1	1	1									Fever	2	5			3	7.5	1.938(1.883-1.992)
13
14													Liver dysfunction	4	10			2	5	1.925(1.866-1.984)
15	1	1
16					1								Nervous system	3	7.5			1	2.5	1.950(1.901-1.999)
17						1							Renal dysfunction	0	0			0	0
18													hypertension	0	0			2	5
19	1	1	1										Bowel perforation	0	0			0	0
20
21
22	1
23
24
25
26	1	1	1	1
27
28	1
29					1
30
31	1	1
32
33
34
35	1	1	1		1
36
37						1
38
39	1	1	1
40
	TCB
case	Gastrointestinal reaction	Granulocytopenia	Trombocytopenia	Fever	Liver dysfunction	Nervous system	Renal dysfunction	hypertension	Bowel perforation
1
2	1	1	1
3
4
5	1
6
7	1
8
9
10	1	1	1	1
11
12
13	1
14								1
15						1
16	1
17
18
19	1	1	1	1	1
20
21
22	1
23
24
25	1
26
27
28
29	1	1	1	1
30
31
32
33	1	1	1		1
34
35
36	1	1	1
37
38								1
39	1	1	1
40	1		1
